# Supplementary material for: Early onset adult deafness in the Rhodesian Ridgeback dog is associated with an in-frame deletion in the EPS8L2 gene
Source: PLoS One. 2022 Apr 6;17(4):e0264365. doi: 10.1371/journal.pone.0264365 (PMC8985935; doi:10.1371/journal.pone.0264365)
Supplement: S1 Table — (XLSX) [file pone.0264365.s007.xlsx]

## Sheet: S1_Table
S1 Table, A list of samples used in the study (both GWAS discovery study and validation) and their genotypes at the most significantly associated GWAS marker and five additional variants discovered by Sanger sequencing
Sample_id	Sex	Dataset_type	EOAD_status	CFA18:25448444A>G	CFA18:25859452A>G	CFA18:25868739GTGCACTTCCTC>-	CFA18:25869159C>T	CFA18:25869858G>A	CFA18:25870908GGGCT>-
dog_1001	Female	GWAS_discovery	Control	AA	NA	NA	NA	NA	NA
dog_1002	Male	GWAS_discovery	Control	AA	NA	NA	NA	NA	NA
dog_1003	Female	GWAS_discovery	Control	AA	NA	NA	NA	NA	NA
dog_1004	Female	GWAS_discovery	Control	AA	NA	NA	NA	NA	NA
dog_1005	Male	GWAS_discovery	Control	AA	NA	NA	NA	NA	NA
dog_1006	Male	GWAS_discovery	Control	AA	NA	NA	NA	NA	NA
dog_1007	Male	GWAS_discovery	Control	AA	NA	NA	NA	NA	NA
dog_1008	Female	GWAS_discovery	Control	AA	NA	NA	NA	NA	NA
dog_1009	Female	GWAS_discovery	Control	AA	NA	NA	NA	NA	NA
dog_1010	Female	GWAS_discovery	Control	AA	NA	NA	NA	NA	NA
dog_1011	Male	GWAS_discovery	Control	AA	NA	NA	NA	NA	NA
dog_1012	Female	GWAS_discovery	Control	AA	NA	NA	NA	NA	NA
dog_1013	Male	GWAS_discovery	Affected	GG	NA	-/-	NA	NA	NA
dog_1014	Male	GWAS_discovery	Affected	GG	NA	-/-	NA	NA	NA
dog_1015	Male	GWAS_discovery	Affected	GG	NA	-/-	NA	NA	NA
dog_1016	Male	GWAS_discovery	Affected	GG	NA	-/-	NA	NA	NA
dog_1017	Female	GWAS_discovery	Affected	GG	NA	-/-	NA	NA	NA
dog_1018	Female	GWAS_discovery	Affected	GG	NA	-/-	NA	NA	NA
dog_1019	Female	GWAS_discovery	Affected	GG	NA	-/-	NA	NA	NA
dog_1020	Female	GWAS_discovery	Affected	GG	NA	-/-	NA	NA	NA
dog_1021	Female	GWAS_discovery	Affected	GG	NA	-/-	NA	NA	NA
dog_1022	Male	GWAS_discovery	Affected	GG	NA	-/-	NA	NA	NA
dog_1023	Male	GWAS_discovery	Affected	GG	NA	-/-	NA	NA	NA
dog_1024	Female	GWAS_discovery	Affected	GG	NA	-/-	NA	NA	NA
dog_1025	Male	GWAS_discovery	Affected	GG	NA	NA	NA	NA	NA
dog_1026	Male	GWAS_discovery	Control	GA	NA	NA	NA	NA	NA
dog_1027	Male	GWAS_discovery	Control	AA	NA	NA	NA	NA	NA
dog_1028	Male	GWAS_discovery	Control	AA	NA	GTGCACTTCCTC/GTGCACTTCCTC	NA	NA	NA
dog_1029	Male	GWAS_discovery	Control	GA	A/G	GTGCACTTCCTC/-	NA	A/G	NA
dog_1030	Female	GWAS_discovery	Control	AA	NA	NA	NA	NA	NA
dog_1031	Female	GWAS_discovery	Control	GA	A/G	GTGCACTTCCTC/-	NA	A/G	NA
dog_1032	Female	GWAS_discovery	Control	AA	NA	NA	NA	NA	NA
dog_1033	Female	GWAS_discovery	Control	AA	NA	NA	NA	NA	NA
dog_1034	Female	GWAS_discovery	Control	AA	NA	NA	NA	NA	NA
dog_1035	Male	GWAS_discovery	Control	GA	G/G	GTGCACTTCCTC/-	NA	A/G	NA
dog_1036	Female	GWAS_discovery	Control	AA	NA	GTGCACTTCCTC/GTGCACTTCCTC	NA	NA	NA
dog_1037	Male	GWAS_discovery	Control	GA	NA	GTGCACTTCCTC/-	NA	NA	NA
dog_1038	Female	GWAS_discovery	Control	GA	NA	GTGCACTTCCTC/-	NA	NA	NA
dog_1039	Male	GWAS_discovery	Control	AA	NA	NA	NA	NA	NA
dog_1040	Female	GWAS_discovery	Control	AA	NA	NA	NA	NA	NA
dog_1041	Male	GWAS_discovery	Control	GA	NA	GTGCACTTCCTC/-	NA	NA	NA
dog_1042	Male	GWAS_discovery	Control	AA	NA	NA	NA	NA	NA
dog_1043	Female	GWAS_discovery	Control	AA	NA	NA	NA	NA	NA
dog_1044	Male	GWAS_discovery	Control	AA	NA	NA	NA	NA	NA
dog_1045	Female	GWAS_discovery	Control	AA	NA	NA	NA	NA	NA
dog_1046	Male	GWAS_discovery	Control	AA	NA	NA	NA	NA	NA
dog_1047	Male	GWAS_discovery	Control	GA	NA	GTGCACTTCCTC/-	NA	NA	NA
dog_1048	Female	GWAS_discovery	Affected	GG	NA	-/-	T/T	A/A	NA
dog_1049	Female	GWAS_discovery	Control	AA	NA	NA	NA	NA	NA
dog_1050	Female	GWAS_discovery	Control	AA	NA	NA	NA	NA	NA
dog_1051	Female	GWAS_discovery	Control	AA	NA	NA	NA	NA	NA
dog_1052	Male	GWAS_discovery	Control	AA	NA	NA	NA	NA	NA
dog_1053	Male	GWAS_discovery	Control	AA	NA	NA	NA	NA	NA
dog_1054	Male	GWAS_discovery	Control	AA	NA	NA	NA	NA	NA
dog_1055	Male	GWAS_discovery	Control	AA	NA	GTGCACTTCCTC/GTGCACTTCCTC	NA	NA	NA
dog_1056	Male	GWAS_discovery	Control	AA	NA	GTGCACTTCCTC/GTGCACTTCCTC	NA	NA	NA
dog_1057	Male	GWAS_discovery	Control	AA	NA	NA	NA	NA	NA
dog_1058	Female	GWAS_discovery	Control	GA	NA	GTGCACTTCCTC/-	NA	NA	NA
dog_1059	Female	GWAS_discovery	Control	AA	NA	NA	NA	NA	NA
dog_1060	Female	GWAS_discovery	Control	AA	NA	NA	NA	NA	NA
dog_1061	Female	GWAS_discovery	Control	AA	NA	NA	NA	NA	NA
dog_1062	Female	GWAS_discovery	Control	AA	NA	NA	NA	NA	NA
dog_1063	Female	GWAS_discovery	Control	AA	NA	NA	NA	NA	NA
dog_1064	Male	GWAS_discovery	Control	GA	A/G	GTGCACTTCCTC/-	NA	A/G	NA
dog_1065	Male	GWAS_discovery	Control	AA	NA	NA	NA	NA	NA
dog_1066	Male	GWAS_discovery	Control	AA	NA	GTGCACTTCCTC/GTGCACTTCCTC	C/C	G/G	NA
dog_1067	Female	GWAS_discovery	Control	AA	A/A	GTGCACTTCCTC/GTGCACTTCCTC	C/C	G/G	GGGCT/GGGCT
dog_1068	Female	GWAS_discovery	Control	AA	NA	NA	NA	NA	NA
dog_1069	Male	GWAS_discovery	Control	AA	NA	NA	NA	NA	NA
dog_1070	Female	GWAS_discovery	Control	AA	A/A	GTGCACTTCCTC/GTGCACTTCCTC	NA	NA	NA
dog_1071	Female	GWAS_discovery	Control	AA	NA	NA	NA	NA	NA
dog_1072	Male	GWAS_discovery	Control	AA	NA	NA	NA	NA	NA
dog_1073	Female	GWAS_discovery	Control	AA	NA	NA	NA	NA	NA
dog_1074	Male	GWAS_discovery	Control	AA	NA	NA	NA	NA	NA
dog_1075	Male	GWAS_discovery	Control	GA	G/G	GTGCACTTCCTC/-	NA	A/G	NA
dog_1076	Male	GWAS_discovery	Control	AA	A/G	GTGCACTTCCTC/GTGCACTTCCTC	C/C	G/G	NA
dog_1077	Female	GWAS_discovery	Control	AA	NA	NA	NA	NA	NA
dog_1078	Female	GWAS_discovery	Control	AA	NA	NA	NA	NA	NA
dog_1079	Female	GWAS_discovery	Control	AA	NA	NA	NA	NA	NA
dog_1080	Male	GWAS_discovery	Control	AA	NA	NA	NA	NA	NA
dog_1081	Female	GWAS_discovery	Control	AA	NA	NA	NA	NA	NA
dog_1082	Female	GWAS_discovery	Control	AA	NA	NA	NA	NA	NA
dog_1083	Female	GWAS_discovery	Control	AA	NA	NA	NA	NA	NA
dog_1084	Female	GWAS_discovery	Control	AA	NA	NA	NA	NA	NA
dog_1085	Male	GWAS_discovery	Control	AA	NA	GTGCACTTCCTC/GTGCACTTCCTC	C/C	NA	GGGCT/GGGCT
dog_1086	Male	GWAS_discovery	Control	AA	NA	GTGCACTTCCTC/GTGCACTTCCTC	C/C	G/G	NA
dog_1087	Male	GWAS_discovery	Control	AA	NA	NA	NA	NA	NA
dog_1088	Female	GWAS_discovery	Control	AA	NA	NA	NA	NA	NA
dog_1089	Female	GWAS_discovery	Control	AA	A/A	GTGCACTTCCTC/GTGCACTTCCTC	C/C	G/G	NA
dog_1090	Female	GWAS_discovery	Control	AA	NA	GTGCACTTCCTC/GTGCACTTCCTC	C/C	G/G	NA
dog_1091	Male	GWAS_discovery	Control	AA	NA	NA	NA	NA	NA
dog_1092	Female	GWAS_discovery	Control	GA	A/A	GTGCACTTCCTC/-	NA	A/G	NA
dog_1093	Male	GWAS_discovery	Control	AA	A/G	GTGCACTTCCTC/GTGCACTTCCTC	C/C	G/G	NA
dog_1094	Female	GWAS_discovery	Control	AA	NA	NA	NA	NA	NA
dog_1095	Female	GWAS_discovery	Control	AA	NA	NA	NA	NA	NA
dog_1096	Female	GWAS_discovery	Control	AA	A/A	GTGCACTTCCTC/GTGCACTTCCTC	C/C	G/G	NA
dog_1097	Female	GWAS_discovery	Control	AA	A/A	GTGCACTTCCTC/GTGCACTTCCTC	C/C	G/G	NA
dog_1098	Male	GWAS_discovery	Control	AA	NA	NA	NA	NA	NA
dog_1099	Male	GWAS_discovery	Control	AA	NA	NA	NA	NA	NA
dog_1100	Female	GWAS_discovery	Control	AA	NA	NA	NA	NA	NA
dog_1101	Female	GWAS_discovery	Control	AA	NA	NA	NA	NA	NA
dog_1102	Male	GWAS_discovery	Control	AA	NA	NA	NA	NA	NA
dog_1103	Female	GWAS_discovery	Control	AA	A/A	GTGCACTTCCTC/GTGCACTTCCTC	C/C	G/G	NA
dog_1104	Female	GWAS_discovery	Control	AA	NA	NA	NA	NA	NA
dog_1105	Male	GWAS_discovery	Control	AA	NA	NA	NA	NA	NA
dog_1106	Male	GWAS_discovery	Control	AA	NA	NA	NA	NA	NA
dog_1107	Male	GWAS_discovery	Control	AA	A/A	GTGCACTTCCTC/GTGCACTTCCTC	C/C	G/G	NA
dog_1108	Male	GWAS_discovery	Control	AA	NA	NA	NA	NA	NA
dog_1109	Male	GWAS_discovery	Control	AA	NA	NA	NA	NA	NA
dog_1110	Male	GWAS_discovery	Control	AA	NA	GTGCACTTCCTC/GTGCACTTCCTC	NA	NA	NA
dog_1111	Male	GWAS_discovery	Control	AA	NA	NA	NA	NA	NA
dog_1112	Female	GWAS_discovery	Control	AA	NA	NA	NA	NA	NA
dog_1113	Female	GWAS_discovery	Control	AA	NA	NA	NA	NA	NA
dog_1114	Female	GWAS_discovery	Control	AA	NA	NA	NA	NA	NA
dog_1115	Female	GWAS_discovery	Control	AA	NA	GTGCACTTCCTC/GTGCACTTCCTC	NA	NA	NA
dog_1116	Male	GWAS_discovery	Control	AA	NA	NA	NA	NA	NA
dog_1117	Male	GWAS_discovery	Control	AA	NA	NA	NA	NA	NA
dog_1118	Male	GWAS_discovery	Control	AA	NA	NA	NA	NA	NA
dog_1119	Male	GWAS_discovery	Control	AA	NA	GTGCACTTCCTC/GTGCACTTCCTC	NA	NA	NA
dog_1120	Female	GWAS_discovery	Control	AA	NA	NA	NA	NA	NA
dog_1121	Female	GWAS_discovery	Control	AA	NA	NA	NA	NA	NA
dog_1122	Male	GWAS_discovery	Control	AA	NA	GTGCACTTCCTC/GTGCACTTCCTC	NA	NA	NA
dog_1123	Male	GWAS_discovery	Control	AA	NA	NA	NA	NA	NA
dog_1124	Female	GWAS_discovery	Control	AA	NA	NA	NA	NA	NA
dog_1125	Female	GWAS_discovery	Control	AA	NA	NA	NA	NA	NA
dog_1126	Male	GWAS_discovery	Control	AA	NA	NA	NA	NA	NA
dog_1127	Male	GWAS_discovery	Control	AA	NA	NA	NA	NA	NA
dog_1128	Female	GWAS_discovery	Control	GA	NA	GTGCACTTCCTC/-	NA	NA	NA
dog_1129	Male	GWAS_discovery	Control	AA	NA	NA	NA	NA	NA
dog_1130	Male	GWAS_discovery	Control	AA	NA	NA	NA	NA	NA
dog_1131	Female	GWAS_discovery	Control	AA	NA	NA	NA	NA	NA
dog_1132	Female	GWAS_discovery	Control	AA	NA	GTGCACTTCCTC/GTGCACTTCCTC	NA	NA	NA
dog_1133	Male	GWAS_discovery	Control	AA	NA	NA	NA	NA	NA
dog_1134	Female	GWAS_discovery	Control	AA	NA	NA	NA	NA	NA
dog_1135	Male	GWAS_discovery	Control	AA	NA	GTGCACTTCCTC/GTGCACTTCCTC	NA	NA	NA
dog_1136	Male	GWAS_discovery	Control	AA	NA	NA	NA	NA	NA
dog_1137	Male	GWAS_discovery	Control	AA	NA	NA	NA	NA	NA
dog_1138	Female	GWAS_discovery	Control	AA	NA	NA	NA	NA	NA
dog_1139	Female	GWAS_discovery	Control	AA	NA	NA	NA	NA	NA
dog_1140	Male	GWAS_discovery	Control	AA	NA	NA	NA	NA	NA
dog_1141	Male	GWAS_discovery	Control	GA	NA	GTGCACTTCCTC/-	NA	NA	NA
dog_1142	Female	GWAS_discovery	Control	AA	NA	GTGCACTTCCTC/GTGCACTTCCTC	NA	NA	NA
dog_1143	Male	GWAS_discovery	Control	GA	NA	GTGCACTTCCTC/-	NA	NA	NA
dog_1144	Male	GWAS_discovery	Control	AA	NA	GTGCACTTCCTC/GTGCACTTCCTC	NA	NA	NA
dog_1145	Female	GWAS_discovery	Affected	GG	G/G	-/-	T/T	A/A	NA
dog_1146	Male	GWAS_discovery	Affected	GG	G/G	-/-	T/T	A/A	GGGCT/GGGCT
dog_1147	Female	GWAS_discovery	Control	AA	NA	NA	NA	NA	NA
dog_1148	Male	GWAS_discovery	Affected	GG	G/G	-/-	T/T	A/A	-/-
dog_1149	Male	GWAS_discovery	Affected	GG	G/G	-/-	T/T	A/A	NA
dog_1150	Male	GWAS_discovery	Affected	GG	G/G	-/-	T/T	A/A	NA
dog_1151	Female	GWAS_discovery	Affected	GG	NA	-/-	T/T	A/A	NA
dog_1152	Female	GWAS_discovery	Affected	GG	G/G	-/-	T/T	A/A	NA
dog_1153	Female	GWAS_discovery	Control	AA	NA	NA	NA	NA	NA
dog_1154	Female	GWAS_discovery	Affected	GG	NA	-/-	NA	A/G	NA
dog_1155	Female	GWAS_discovery	Affected	GG	G/G	-/-	T/T	A/A	NA
dog_1156	Female	GWAS_discovery	Control	AA	NA	NA	NA	NA	NA
dog_1157	Female	GWAS_discovery	Control	AA	NA	NA	NA	NA	NA
dog_1158	Male	GWAS_discovery	Control	AA	NA	NA	NA	NA	NA
dog_1159	Female	GWAS_discovery	Control	AA	NA	NA	NA	NA	NA
dog_1160	Male	GWAS_discovery	Control	AA	NA	GTGCACTTCCTC/GTGCACTTCCTC	NA	NA	NA
dog_1161	Female	GWAS_discovery	Control	AA	NA	GTGCACTTCCTC/GTGCACTTCCTC	NA	NA	NA
dog_1162	Female	GWAS_discovery	Control	AA	NA	GTGCACTTCCTC/GTGCACTTCCTC	NA	NA	NA
dog_1163	Female	GWAS_discovery	Control	GA	A/G	GTGCACTTCCTC/-	NA	A/G	NA
dog_1164	Male	GWAS_discovery	Control	AA	NA	GTGCACTTCCTC/GTGCACTTCCTC	NA	NA	NA
dog_1165	Female	GWAS_discovery	Control	GA	G/G	GTGCACTTCCTC/-	NA	A/G	NA
dog_1166	Female	GWAS_discovery	Control	AA	NA	NA	NA	NA	NA
dog_1167	Female	GWAS_discovery	Control	AA	NA	NA	NA	NA	NA
dog_1168	Male	GWAS_discovery	Control	AA	NA	GTGCACTTCCTC/GTGCACTTCCTC	NA	NA	NA
dog_1169	Female	GWAS_discovery	Control	AA	NA	GTGCACTTCCTC/GTGCACTTCCTC	NA	NA	NA
dog_1170	Male	GWAS_discovery	Control	AA	NA	GTGCACTTCCTC/GTGCACTTCCTC	NA	NA	NA
dog_1171	Female	GWAS_discovery	Control	AA	NA	GTGCACTTCCTC/GTGCACTTCCTC	NA	NA	NA
dog_1172	Female	GWAS_discovery	Control	GA	NA	GTGCACTTCCTC/-	NA	NA	NA
dog_1173	Female	GWAS_discovery	Control	AA	NA	NA	NA	NA	NA
dog_1174	Male	GWAS_discovery	Control	GA	NA	NA	NA	NA	NA
dog_1175	Female	GWAS_discovery	Control	AA	NA	NA	NA	NA	NA
dog_1176	Female	GWAS_discovery	Control	AA	NA	NA	NA	NA	NA
dog_1177	Female	GWAS_discovery	Control	AA	NA	NA	NA	NA	NA
dog_1178	Male	GWAS_discovery	Control	AA	NA	NA	NA	NA	NA
dog_1179	Female	GWAS_discovery	Control	AA	NA	NA	NA	NA	NA
dog_1180	Female	GWAS_discovery	Control	AA	NA	NA	NA	NA	NA
dog_1181	Female	GWAS_discovery	Control	AA	NA	NA	NA	NA	NA
dog_1182	Female	GWAS_discovery	Control	AA	NA	NA	NA	NA	NA
dog_1183	Female	GWAS_discovery	Control	GA	NA	NA	NA	NA	NA
dog_1184	Female	GWAS_discovery	Control	AA	NA	NA	NA	NA	NA
dog_1185	Female	GWAS_discovery	Control	AA	NA	NA	NA	NA	NA
dog_1186	Male	Validation	Control	NA	NA	GTGCACTTCCTC/-	NA	NA	NA
dog_1187	Male	Validation	Affected	NA	NA	-/-	NA	NA	NA
dog_1188	Female	Validation	Affected	NA	NA	-/-	NA	NA	NA
dog_1189	Female	Validation	Affected	NA	NA	-/-	NA	NA	NA
dog_1190	Male	Validation	Control	NA	NA	GTGCACTTCCTC/GTGCACTTCCTC	NA	NA	NA
dog_1191	Male	Validation	Control	NA	NA	GTGCACTTCCTC/GTGCACTTCCTC	NA	NA	NA
dog_1192	Male	Validation	Control	NA	NA	GTGCACTTCCTC/GTGCACTTCCTC	NA	NA	NA
dog_1193	Female	Validation	Control	NA	NA	GTGCACTTCCTC/GTGCACTTCCTC	NA	NA	NA
dog_1194	Female	Validation	Control	NA	NA	GTGCACTTCCTC/GTGCACTTCCTC	NA	NA	NA
dog_1195	Female	Validation	Control	NA	NA	GTGCACTTCCTC/GTGCACTTCCTC	NA	NA	NA
dog_1196	Female	Validation	Control	NA	NA	GTGCACTTCCTC/GTGCACTTCCTC	NA	NA	NA
dog_1197	Male	Validation	Control	NA	NA	GTGCACTTCCTC/-	NA	NA	NA
dog_1198	Female	Validation	Control	NA	NA	GTGCACTTCCTC/GTGCACTTCCTC	NA	NA	NA
dog_1199	Male	Validation	Control	NA	NA	GTGCACTTCCTC/GTGCACTTCCTC	NA	NA	NA
dog_1200	Female	Validation	Control	NA	NA	GTGCACTTCCTC/GTGCACTTCCTC	NA	NA	NA
CFA18:25448444A>G: The most significant marker in the GWAS analysis (genome coordinate in canFam3)
CFA18:25859452A>G: SNP in and around EPS8L2 identified by Sanger sequence (genomecoordinate in canFam5)
CFA18:25868739GTGCACTTCCTC>-: a 12-bp deletion in the exon2 of EPS8L2 identified by Sanger sequence (genomecoordinate in canFam5)
CFA18:25869159C>T: SNP in and around EPS8L2 identified by Sanger sequence (genomecoordinate in canFam5)
CFA18:25869858G>A: SNP in and around EPS8L2 identified by Sanger sequence (genomecoordinate in canFam5)
CFA18:25870908GGGCT>-: a 5-bp deletion in and around of EPS8L2 identified by Sanger sequence (genomecoordinate in canFam5)
