# Supplementary material for: Early onset adult deafness in the Rhodesian Ridgeback dog is associated with an in-frame deletion in the EPS8L2 gene
Source: PLoS One. 2022 Apr 6;17(4):e0264365. doi: 10.1371/journal.pone.0264365 (PMC8985935; doi:10.1371/journal.pone.0264365)
Supplement: S2 Table — (XLSX) [file pone.0264365.s008.xlsx]

## Sheet: Sheet4
S2 Table. Whole-genome re-sequencing data used for characterizing genetic variations in the EOAD-associated region on CFA18.
Sample_name	Biosample	SRA_Run_ID	Breed	CFA18:A25448444	CFA18:25874759-25874809	CFA18:25885742-25885963	Reference
DS043	SAMEA4506895	SRR7107629	german_shepherd_dog	AA	del/del	ref/ref	Plassais et al. (2019)
DS051	SAMEA72802168	SRR7107640	german_shepherd_dog	AA	del/del	ref/ref	Plassais et al. (2019)
DS053	SAMEA72802918	SRR7107641	german_shepherd_dog	AA	del/del	ref/ref	Plassais et al. (2019)
GermanShepherd02	SAMN02585201	SRR7107760	german_shepherd_dog	AA	del/del	del/del	Plassais et al. (2019)
GermanShepherd03	SAMN02585202	SRR7107761	german_shepherd_dog	AA	del/del	ref/ref	Plassais et al. (2019)
GermanShepherd04	SAMN02585203	SRR7107762	german_shepherd_dog	AA	del/del	ref/ref	Plassais et al. (2019)
GermanShepherd05	SAMN02585204	SRR7107763	german_shepherd_dog	AA	del/del	ref/ref	Plassais et al. (2019)
GermanShepherd06	SAMN02585205	SRR7107764	german_shepherd_dog	AA	del/del	del/del	Plassais et al. (2019)
GermanShepherd07	SAMN02585206	SRR7107765	german_shepherd_dog	AA	ref/ref	del/del	Plassais et al. (2019)
GermanShepherd08	SAMN02585207	SRR7107766	german_shepherd_dog	AA	del/del	ref/ref	Plassais et al. (2019)
GermanShepherd09	SAMN02585208	SRR7107767	german_shepherd_dog	AA	del/del	ref/ref	Plassais et al. (2019)
GermanShepherd10	SAMN02585209	SRR7107768	german_shepherd_dog	AA	del/del	del/del	Plassais et al. (2019)
GermanShepherd11	SAMN02585210	SRR7107769	german_shepherd_dog	AA	del/del	ref/ref	Plassais et al. (2019)
GermanShepherd12	SAMN03580392	SRR7107884	german_shepherd_dog	AA	del/del	del/del	Plassais et al. (2019)
LA2443	SAMEA104091568	ERR1990025	labrador_retriever	AA	del/del	ref/ref	Plassais et al. (2019)
LabradorRetriever08	SAMEA4504834	SRR7107603	labrador_retriever	AA	del/del	ref/ref	Plassais et al. (2019)
LabradorRetriever07	SAMN03580399	SRR7107891	labrador_retriever	AA	del/del	ref/ref	Plassais et al. (2019)
LabradorRetriever05	SAMN04196848	SRR7107920	labrador_retriever	AA	del/del	del/del	Plassais et al. (2019)
LabradorRetriever10	SAMN04196862	SRR7107934	labrador_retriever	AA	del/del	ref/ref	Plassais et al. (2019)
LabradorRetriever12	SAMN04196865	SRR7107937	labrador_retriever	AA	ref/del	ref/ref	Plassais et al. (2019)
CFA.117999	SAMN06159685	SRR7107980	labrador_retriever	AA	del/del	ref/ref	Plassais et al. (2019)
LabradorRetriever13	SAMN08873139	SRR7120173	labrador_retriever	missing	del/del	ref/ref	Plassais et al. (2019)
149323_S6	SAMN08873141	SRR7120174	labrador_retriever	AA	del/del	ref/ref	Plassais et al. (2019)
152721_S5	SAMN08873142	SRR7120175	labrador_retriever	AA	del/del	ref/ref	Plassais et al. (2019)
160822_S4	SAMN08873143	SRR7120176	labrador_retriever	AA	del/del	ref/ref	Plassais et al. (2019)
172281_S2	SAMN08873144	SRR7120177	labrador_retriever	AA	del/del	ref/ref	Plassais et al. (2019)
172724_S8	SAMN08873145	SRR7120178	labrador_retriever	AG	del/del	del/del	Plassais et al. (2019)
173486_S3	SAMN08873146	SRR7120179	labrador_retriever	AA	del/del	ref/ref	Plassais et al. (2019)
87125_S1	SAMN08873147	SRR7120180	labrador_retriever	AA	del/del	ref/ref	Plassais et al. (2019)
91317_S7	SAMN08873148	SRR7120181	labrador_retriever	AA	del/del	ref/ref	Plassais et al. (2019)
LabradorRetriever06	SAMN08873155	SRR7120182	labrador_retriever	AA	del/del	ref/ref	Plassais et al. (2019)
LR04989	SAMN08873160	SRR7120183	labrador_retriever	AA	del/del	ref/ref	Plassais et al. (2019)
PER00167	SAMN08873161	SRR7120184	labrador_retriever	AA	ref/ref	ref/ref	Plassais et al. (2019)
PER00177	SAMN08873162	SRR7120185	labrador_retriever	AA	del/del	ref/ref	Plassais et al. (2019)
PembrokeWelshCorgi01	SAMN03145702	SRR7107802	pembroke_welsh_corgi	AG	del/del	ref/ref	Plassais et al. (2019)
PembrokeWelshCorgi02	SAMN03145703	SRR7107803	pembroke_welsh_corgi	AG	ref/ref	ref/ref	Plassais et al. (2019)
PembrokeWelshCorgi03	SAMN03145704	SRR7107804	pembroke_welsh_corgi	GG	del/del	del/del	Plassais et al. (2019)
RR098	SAMEA104091554	SRR7107531	rhodesian_ridgeback	AA	del/del	ref/ref	Plassais et al. (2019)
RhodesianRidgeback02	SAMEA4504822	SRR7107591	rhodesian_ridgeback	AA	ref/del	ref/ref	Plassais et al. (2019)
RhodesianRidgeback01	SAMN03801683	SRR2094407	rhodesian_ridgeback	GG	del/del	del/del	Plassais et al. (2019)
RhodesianRidgeback04	SAMN06161404	SRR7107985	rhodesian_ridgeback	AA	del/del	ref/ref	Plassais et al. (2019)
RR003	SAMN23180734	SRR16955638	rhodesian_ridgeback	GG	del/del	del/del	This study
CFA18:A25448444: The most significant GWAS marker associated with EOAD
CFA18:25874759-25874809: 50-bp deletion identified in the EOAD-affected dog (RR003)
CFA18:25885742-25885963: 221-bp deletion identified in the EOAD-affected dog (RR003)
